# Supplementary material for: Effects of low-frequency and high-frequency electroacupuncture pretreatment on the COX-2/mPGES-1/PGE2 pathway in a rat model of cold-coagulation dysmenorrhea
Source: Front Immunol. 2025 Jun 4;16:1563626. doi: 10.3389/fimmu.2025.1563626 (PMC12173867; doi:10.3389/fimmu.2025.1563626)
Supplement: Supplementary file 1 [file Table1.xlsx]

## Sheet: body weight
Animal number	Group	Group number	weight of rats before	Group number	weight of rats after treatment
1	control	1	249.3	1	281
9	control	1	213.9	1	249.7
10	control	1	238	1	263.1
12	control	1	218.4	1	240.7
20	control	1	231.9	1	259.8
21	control	1	236.7	1	259.1
29	control	1	219.3	1	245.9
31	control	1	235.5	1	266.6
32	control	1	225.7	1	244.7
34	control	1	244.5	1	257.4
4	Model	2	240.5	2	242.5
5	Model	2	246.7	2	232.4
11	Model	2	253.7	2	216.2
14	Model	2	234.5	2	230.1
18	Model	2	246.8	2	239.7
23	Model	2	216.6	2	230.4
24	Model	2	230	2	211.5
27	Model	2	235.3	2	223.8
28	Model	2	212	2	207.4
33	Model	2	248.7	2	235.2
2	LF-EA	3	259.1	3	239.6
3	LF-EA	3	238.2	3	231.1
7	LF-EA	3	229.1	3	203.7
8	LF-EA	3	258.4	3	263.4
13	LF-EA	3	292.8	3	272.1
17	LF-EA	3	236.2	3	230.6
25	LF-EA	3	223.9	3	209.2
35	LF-EA	3	250	3	239.7
38	LF-EA	3	226.6	3	218.3
39	LF-EA	3	264.1	3	233.4
6	HF-EA	4	235.5	4	216.6
15	HF-EA	4	248.5	4	228.6
19	HF-EA	4	246.4	4	247.2
22	HF-EA	4	227.1	4	214.3
26	HF-EA	4	212.2	4	214.6
30	HF-EA	4	214.7	4	200.4
36	HF-EA	4	263.6	4	215.7
37	HF-EA	4	246.5	4	236.4
40	HF-EA	4	224.2	4	214.5

## Sheet: writhing responses
Animal number	Group	Group number	writhing latency	Group number	writhing score
1	control	1	0	1	0
9	control	1	0	1	0
10	control	1	0	1	0
12	control	1	0	1	0
20	control	1	0	1	0
21	control	1	0	1	0
29	control	1	0	1	0
31	control	1	0	1	0
32	control	1	0	1	0
34	control	1	0	1	0
4	Model	2	4.6	2	25
5	Model	2	4.83333	2	24
11	Model	2	3.35	2	46
14	Model	2	7.63333	2	40
18	Model	2	3.9	2	66
23	Model	2	4.18333	2	26
24	Model	2	1.21667	2	103
27	Model	2	3.15	2	104
28	Model	2	2.15	2	76
33	Model	2	4.63333	2	111
2	LF-EA	3	8	3	5
3	LF-EA	3	10	3	53
7	LF-EA	3	10.05	3	44
8	LF-EA	3	5.83333	3	61
13	LF-EA	3	7.3	3	37
17	LF-EA	3	8.16667	3	26
25	LF-EA	3	6	3	51
35	LF-EA	3	5	3	40
38	LF-EA	3	9.2	3	37
39	LF-EA	3	4.66667	3	54
6	HF-EA	4	10.0833	4	7
15	HF-EA	4	7.33333	4	13
19	HF-EA	4	6.36667	4	35
22	HF-EA	4	10.9167	4	43
26	HF-EA	4	6.41667	4	3
30	HF-EA	4	9.46667	4	24
36	HF-EA	4	8.66667	4	25
37	HF-EA	4	11.5	4	29
40	HF-EA	4	8.51667	4	15

## Sheet:  organ indices
Animal number	Group	Group number	uterine mass	Group number	uterine index	Group number	transverse diameter of the uterine horns	Group number	liver indices	Group number	spleen index	Group number	kidney index	Group number	ovary index
1	control	1	0.57	1	2.02847	1	3.4	1	43.0605	1	2.84698	1	6.83274	1	0.355872
9	control	1	0.43	1	1.72207	1	2.9	1	35.2823	1	3.56428	1	6.88827	1	0.480577
10	control	1	0.4	1	1.52033	1	3.5	1	44.5838	1	3.30673	1	7.18358	1	0.342075
12	control	1	0.67	1	2.78355	1	4	1	41.6286	1	3.86373	1	7.14582	1	0.581637
20	control	1	0.55	1	2.11701	1	2.7	1	40.6851	1	3.77213	1	6.77444	1	0.461894
21	control	1	0.45	1	1.73678	1	2.1	1	35.3917	1	2.89464	1	7.1401	1	0.578927
29	control	1	0.66	1	2.68402	1	3.3	1	36.0716	1	3.37536	1	7.36072	1	0.569337
31	control	1	0.48	1	1.80045	1	5.1	1	37.1343	1	3.1883	1	6.75169	1	0.525131
32	control	1	0.59	1	2.41112	1	2.9	1	38.4553	1	3.59624	1	6.49775	1	0.326931
34	control	1	0.5	1	1.9425	1	2.3	1	37.5291	1	3.45765	1	6.75991	1	0.505051
4	Model	2	1.67	2	6.8866	2	3.5	2	41.2371	2	2.02062	2	7.42268	2	0.57732
5	Model	2	0.6	2	2.58176	2	4.1	2	36.747	2	1.93632	2	6.71256	2	0.645439
11	Model	2	0.61	2	2.82146	2	3.9	2	36.9103	2	1.94265	2	7.77058	2	0.601295
14	Model	2	0.71	2	3.08561	2	3.9	2	46.8927	2	2.69448	2	7.12734	2	0.65189
18	Model	2	0.72	2	3.00375	2	3.9	2	46.141	2	3.33751	2	6.8836	2	0.667501
23	Model	2	4.74	2	20.5729	2	7.5	2	53.4722	2	3.25521	2	9.50521	2	0.651042
24	Model	2	0.67	2	3.16785	2	3.5	2	41.1348	2	2.50591	2	9.31442	2	0.803783
27	Model	2	0.64	2	2.8597	2	3	2	43.3423	2	2.36819	2	7.90885	2	0.759607
28	Model	2	5.76	2	27.7724	2	8.8	2	42.9122	2	2.36258	2	9.11283	2	0.771456
33	Model	2	2.26	2	9.60884	2	6.2	2	43.7925	2	2.2534	2	7.39796	2	0.637755
2	LF-EA	3	0.68	3	2.83806	3	3.5	3	43.0301	3	2.75459	3	7.84641	3	0.834725
3	LF-EA	3	0.71	3	3.07226	3	4.6	3	38.7711	3	2.07702	3	7.91865	3	0.562527
7	LF-EA	3	0.52	3	2.55277	3	3.6	3	42.4644	3	3.04369	3	9.03289	3	0.736377
8	LF-EA	3	0.72	3	2.73349	3	4.4	3	48.861	3	2.61959	3	6.79575	3	0.417616
13	LF-EA	3	0.7	3	2.57258	3	3.1	3	42.9989	3	2.27857	3	7.93826	3	0.62477
17	LF-EA	3	0.7	3	3.03556	3	3.5	3	43.3651	3	3.68604	3	7.80572	3	0.910668
25	LF-EA	3	0.71	3	3.39388	3	3.5	3	41.4914	3	2.34226	3	7.40918	3	0.669216
35	LF-EA	3	0.62	3	2.58657	3	3.8	3	41.2599	3	2.29453	3	7.42595	3	0.70922
38	LF-EA	3	0.91	3	4.16858	3	3.8	3	41.2277	3	2.42785	3	7.19194	3	0.641319
39	LF-EA	3	0.84	3	3.59897	3	4.2	3	39.3745	3	3.42759	3	7.45501	3	0.556984
6	HF-EA	4	0.68	4	3.13943	4	4	4	37.7655	4	2.81625	4	7.57156	4	0.646353
15	HF-EA	4	0.51	4	2.23097	4	3.1	4	36.8766	4	2.31846	4	7.74278	4	0.743657
19	HF-EA	4	0.54	4	2.18447	4	2.8	4	45.6311	4	2.62945	4	7.32201	4	0.283172
22	HF-EA	4	0.56	4	2.61316	4	3.9	4	42.9305	4	3.82641	4	6.62622	4	0.699953
26	HF-EA	4	0.52	4	2.42311	4	3.8	4	43.2898	4	3.82106	4	7.64212	4	0.465983
30	HF-EA	4	0.6	4	2.99401	4	3.6	4	43.2635	4	4.09182	4	8.48303	4	0.748503
36	HF-EA	4	0.72	4	3.33797	4	2.7	4	41.0756	4	3.75522	4	7.23227	4	0.788132
37	HF-EA	4	0.64	4	2.70728	4	4.2	4	40.6937	4	3.6379	4	6.47208	4	0.465313
40	HF-EA	4	0.78	4	3.63636	4	4.3	4	46.6667	4	2.70396	4	7.87879	4	0.4662

## Sheet: ELISA
serum	Animal number	Group	Group number	COX-2 (ng/ml)	Group	mPGES-1 (ng/L)	Group	PGE2 (ng/L)	Group	PGF2α (ng/L)	Group	β-EP (ng/L)	Group	PGF2α/PGE2
	1	control	1	2.19596	1	133.172	1	194.336	1	63.0358	1	178.6	1	0.324365
	9	control	1	3.35685	1	209.245	1	192.032	1	90.2508	1	370.757	1	0.469979
	10	control	1	3.01364	1	166.304	1	168.971	1	72.5731	1	264.429	1	0.4295
	12	control	1	5.45476	1	282.247	1	242.553	1	94.5857	1	375.429	1	0.38996
	20	control	1	3.86454	1	206.118	1	232.944	1	85.4209	1	422.072	1	0.366702
	21	control	1	3.97571	1	230.737	1	247.049	1	83.2537	1	310.034	1	0.336993
	29	control	1	4.17854	1	234.658	1	335.358	1	103.078	1	509.559	1	0.307367
	31	control	1	1.99731	1	114.847	1	176.46	1	59.5818	1	168.674	1	0.337651
	4	Model	2	4.37115	2	256.809	2	153.557	2	102.876	2	106.777	2	0.669958
	5	Model	2	5.88102	2	293.185	2	140.33	2	114.908	2	196.914	2	0.818842
	11	Model	2	4.69978	2	281.06	2	132.612	2	132.029	2	194.881	2	0.995599
	14	Model	2	6.02301	2	240.652	2	164.125	2	127.437	2	226.327	2	0.776463
	18	Model	2	5.38528	2	187.214	2	111.234	2	75.765	2	83.0532	2	0.681134
	23	Model	2	6.18272	2	266.68	2	137.542	2	111.75	2	266.406	2	0.812477
	24	Model	2	4.52308	2	259.513	2	123.02	2	126.912	2	235.761	2	1.03164
	27	Model	2	4.49424	2	313.215	2	151.268	2	124.331	2	270.417	2	0.821921
	2	LF-EA	3	5.57281	3	304.62	3	175.333	3	139.231	3	293.984	3	0.794095
	3	LF-EA	3	4.73992	3	201.274	3	176.008	3	95.8873	3	266.009	3	0.54479
	7	LF-EA	3	5.40833	3	174.583	3	155.103	3	90.4276	3	224.356	3	0.583018
	8	LF-EA	3	4.67983	3	222.122	3	187.047	3	87.291	3	226.988	3	0.466679
	13	LF-EA	3	2.70268	3	157.464	3	116.805	3	68.4433	3	262.471	3	0.585962
	17	LF-EA	3	2.48528	3	188.465	3	166.633	3	72.4232	3	256.703	3	0.434628
	25	LF-EA	3	4.98794	3	216.528	3	184.382	3	105.533	3	294.894	3	0.572363
	35	LF-EA	3	2.14435	3	159.749	3	153.557	3	77.3163	3	225.339	3	0.503504
	6	HF-EA	4	3.62481	4	270.625	4	147.348	4	83.9157	4	234.73	4	0.569508
	15	HF-EA	4	3.31089	4	216.528	4	167.055	4	84.0819	4	260.145	4	0.503319
	19	HF-EA	4	4.60083	4	268.363	4	183.188	4	84.9168	4	258.608	4	0.463551
	22	HF-EA	4	3.83922	4	243.701	4	165.165	4	73.1745	4	225.668	4	0.44304
	26	HF-EA	4	3.73917	4	275.21	4	171.35	4	94.0332	4	357.96	4	0.54878
	30	HF-EA	4	3.17523	4	164.363	4	177.368	4	104.093	4	268.402	4	0.586877
	36	HF-EA	4	3.04269	4	117.633	4	166.212	4	92.7561	4	286.846	4	0.558061
	37	HF-EA	4	3.41872	4	181.854	4	192.032	4	91.1382	4	339.005	4	0.4746
uterus	Animal number	Group	Group number	COX-2 (ng/mg)	Group	mPGES-1 (ng/g)	Group	PGE2 (ng/g)	Group	PGF2α (ng/g)	Group	β-EP (ng/g)	Group	PGF2α/PGE2
	1	control	1	0.56588	1	36.5995	1	19.9968	1	13.7567	1	44.7519	1	0.687945
	9	control	1	0.47914	1	30.6179	1	21.6885	1	10.5941	1	40.706	1	0.488468
	10	control	1	0.722348	1	40.6161	1	32.0491	1	13.8111	1	41.7168	1	0.430936
	12	control	1	0.725346	1	32.1432	1	25.9914	1	11.3516	1	35.85	1	0.436745
	20	control	1	0.427758	1	32.3505	1	25.6931	1	13.2456	1	47.2249	1	0.515529
	21	control	1	0.556409	1	37.4732	1	26.2261	1	10.3088	1	45.3528	1	0.393074
	29	control	1	0.492977	1	25.3405	1	24.3493	1	12.4527	1	32.876	1	0.51142
	31	control	1	0.469806	1	27.0574	1	33.7946	1	9.95616	1	31.9258	1	0.294608
	4	Model	2	0.600269	2	36.6634	2	14.4125	2	17.0196	2	18.505	2	1.1809
	5	Model	2	0.675887	2	47.8674	2	15.4871	2	16.7425	2	22.7689	2	1.08106
	11	Model	2	1.00995	2	71.2498	2	22.5811	2	20.6669	2	39.145	2	0.915228
	14	Model	2	0.857821	2	79.0438	2	24.2791	2	19.0662	2	37.4896	2	0.78529
	18	Model	2	0.894681	2	73.5192	2	27.4654	2	22.4703	2	46.3495	2	0.818132
	23	Model	2	0.678566	2	50.6432	2	14.8064	2	15.9781	2	30.1001	2	1.07914
	24	Model	2	0.589331	2	51.2716	2	16.3909	2	16.519	2	26.3725	2	1.00782
	27	Model	2	0.7249	2	37.5954	2	27.1973	2	14.1493	2	22.956	2	0.520247
	2	LF-EA	3	0.595495	3	38.7816	3	24.0386	3	15.1577	3	32.1177	3	0.630557
	3	LF-EA	3	0.596146	3	35.6119	3	20.4078	3	13.5398	3	24.1131	3	0.663465
	7	LF-EA	3	0.61387	3	35.5513	3	22.3913	3	10.9523	3	26.7042	3	0.489134
	8	LF-EA	3	0.526298	3	37.2299	3	21.3647	3	13.0917	3	32.8459	3	0.612773
	13	LF-EA	3	0.61101	3	49.0116	3	25.549	3	16.1764	3	62.1636	3	0.63315
	17	LF-EA	3	0.822326	3	50.5218	3	27.5657	3	15.5209	3	48.9867	3	0.563052
	25	LF-EA	3	0.559981	3	37.9558	3	26.5937	3	15.9096	3	58.6769	3	0.598245
	35	LF-EA	3	0.6331	3	32.8237	3	29.0093	3	17.5398	3	48.1858	3	0.604627
	6	HF-EA	4	0.527711	4	38.799	4	32.9481	4	15.9781	4	41.9642	4	0.484949
	15	HF-EA	4	0.629168	4	46.7018	4	23.6559	4	15.3494	4	54.8448	4	0.648861
	19	HF-EA	4	0.636082	4	44.1727	4	26.7737	4	13.4859	4	49.7472	4	0.503701
	22	HF-EA	4	0.434858	4	35.9924	4	20.9376	4	12.0134	4	44.9566	4	0.573772
	26	HF-EA	4	0.757686	4	51.506	4	31.3348	4	14.6	4	70.2215	4	0.465937
	30	HF-EA	4	0.610518	4	44.4116	4	25.6591	4	11.5096	4	43.3624	4	0.448557
	36	HF-EA	4	0.557855	4	33.2345	4	31.2852	4	13.4529	4	45.9259	4	0.430008
	37	HF-EA	4	0.557341	4	27.2369	4	31.0322	4	12.2344	4	44.2668	4	0.394249
hypothalamus	Animal number	Group	Group number	COX-2 (ng/mg)	Group	mPGES-1 (ng/g)	Group	PGE2 (ng/g)	Group	PGF2α (ng/g)	Group	β-EP (ng/g)	Group	PGF2α/PGE2
	1	control	1	0.675128	1	36.2569	1	35.3541	1	10.5954	1	17.5887	1	0.299694
	9	control	1	0.652154	1	33.002	1	34.7673	1	11.8858	1	27.8188	1	0.341866
	10	control	1	0.789755	1	38.5698	1	30.0589	1	9.84285	1	23.8298	1	0.327452
	12	control	1	0.622067	1	33.8193	1	35.7686	1	11.6862	1	24.7036	1	0.326716
	20	control	1	0.497532	1	33.4004	1	34.5328	1	12.0866	1	24.4772	1	0.350004
	21	control	1	0.497911	1	28.6841	1	31.1098	1	10.7433	1	18.2179	1	0.345335
	29	control	1	0.374097	1	23.0504	1	24.0882	1	11.333	1	23.1027	1	0.470478
	31	control	1	0.436013	1	33.2734	1	27.9894	1	12.566	1	14.9013	1	0.448955
	4	Model	2	0.91045	2	47.3608	2	29.44	2	14.4305	2	17.8271	2	0.490166
	5	Model	2	0.778649	2	38.8081	2	23.0546	2	13.3196	2	17.6889	2	0.577741
	11	Model	2	0.881288	2	39.259	2	24.7568	2	13.2148	2	14.9924	2	0.533786
	14	Model	2	0.79262	2	42.3185	2	25.8128	2	12.7034	2	14.4072	2	0.492134
	18	Model	2	0.85277	2	36.1741	2	25.8726	2	14.5144	2	21.9722	2	0.560994
	23	Model	2	0.72141	2	35.9081	2	20.9896	2	13.1648	2	15.1306	2	0.627206
	24	Model	2	0.638575	2	41.365	2	21.8388	2	13.5899	2	13.4621	2	0.622284
	27	Model	2	0.658439	2	40.2615	2	26.8119	2	17.9202	2	13.514	2	0.668366
	2	LF-EA	3	0.604188	3	36.9962	3	25.6589	3	10.2806	3	17.457	3	0.400667
	3	LF-EA	3	0.681976	3	37.1938	3	26.8391	3	11.0427	3	22.5389	3	0.411441
	7	LF-EA	3	0.893551	3	39.2896	3	29.4129	3	11.474	3	20.3783	3	0.390102
	8	LF-EA	3	0.722794	3	37.4643	3	33.3257	3	12.9604	3	20.5168	3	0.388902
	13	LF-EA	3	0.622067	3	32.0688	3	28.6321	3	16.7615	3	26.7662	3	0.58541
	17	LF-EA	3	0.60304	3	35.0063	3	29.0783	3	11.369	3	20.1097	3	0.390979
	25	LF-EA	3	0.53678	3	37.042	3	23.807	3	12.3022	3	21.6982	3	0.516747
	35	LF-EA	3	0.370723	3	33.7435	3	25.7299	3	12.0648	3	16.9188	3	0.468901
	6	HF-EA	4	0.616374	4	38.0767	4	30.5524	4	11.5514	4	19.9361	4	0.378084
	15	HF-EA	4	0.69306	4	38.098	4	33.8048	4	13.5174	4	24.1625	4	0.399866
	19	HF-EA	4	0.749895	4	39.4434	4	29.6324	4	10.9751	4	22.429	4	0.370376
	22	HF-EA	4	0.598604	4	34.3801	4	29.4224	4	11.2895	4	20.2529	4	0.383705
	26	HF-EA	4	0.631718	4	27.2942	4	32.5032	4	11.1368	4	25.5248	4	0.342637
	30	HF-EA	4	0.506566	4	36.8554	4	24.835	4	10.1751	4	19.0567	4	0.409706
	36	HF-EA	4	0.511756	4	28.2128	4	25.5104	4	11.4188	4	21.4912	4	0.447612
	37	HF-EA	4	0.360845	4	28.9805	4	25.8028	4	14.6275	4	20.1962	4	0.566897
spinal cord	Animal number	Group	Group number	COX-2 (ng/mg)	Group	mPGES-1 (ng/g)	Group	PGE2 (ng/g)	Group	PGF2α (ng/g)	Group	β-EP (ng/g)	Group	PGF2α/PGE2
	1	control	1	0.291379	1	32.2305	1	23.7416	1	10.3616	1	18.0758	1	0.436433
	9	control	1	0.373503	1	32.3222	1	25.7756	1	11.3497	1	32.5644	1	0.440328
	10	control	1	0.424544	1	26.3536	1	25.0753	1	9.64163	1	25.5334	1	0.384506
	12	control	1	0.514699	1	28.7594	1	26.1162	1	10.2998	1	27.1845	1	0.394384
	20	control	1	0.39142	1	28.3984	1	25.693	1	10.075	1	25.6443	1	0.392129
	21	control	1	0.402257	1	29.3553	1	26.5723	1	9.90273	1	26.2425	1	0.372671
	29	control	1	0.378768	1	30.4208	1	23.5816	1	11.5948	1	27.9105	1	0.491688
	31	control	1	0.308108	1	31.4668	1	25.6992	1	11.4376	1	20.3053	1	0.445057
	4	Model	2	0.539916	2	37.4027	2	20.9723	2	14.472	2	12.4509	2	0.690055
	5	Model	2	0.619507	2	36.006	2	24.0035	2	14.3195	2	17.2193	2	0.596559
	11	Model	2	0.71631	2	44.5996	2	20.5518	2	16.9619	2	15.4686	2	0.825325
	14	Model	2	0.663186	2	42.396	2	21.6983	2	14.3522	2	14.1746	2	0.661445
	18	Model	2	0.599069	2	41.1657	2	21.4206	2	13.0703	2	16.862	2	0.610177
	23	Model	2	0.594961	2	34.1925	2	22.5388	2	17.7675	2	16.299	2	0.788307
	24	Model	2	0.471772	2	34.6541	2	17.8636	2	15.2002	2	18.0961	2	0.850903
	27	Model	2	0.421244	2	39.956	2	17.3755	2	14.415	2	14.5776	2	0.829617
	2	LF-EA	3	0.532164	3	34.0515	3	24.3645	3	10.8897	3	19.1427	3	0.446947
	3	LF-EA	3	0.561763	3	40.7172	3	26.2836	3	14.8816	3	20.1971	3	0.566191
	7	LF-EA	3	0.45471	3	38.4392	3	22.8487	3	10.7912	3	17.1518	3	0.472289
	8	LF-EA	3	0.496628	3	35.4567	3	22.5017	3	12.8678	3	15.4846	3	0.57186
	13	LF-EA	3	0.462964	3	34.1732	3	23.3945	3	13.6016	3	19.3299	3	0.5814
	17	LF-EA	3	0.452457	3	33.0709	3	20.7462	3	14.4427	3	18.7922	3	0.696163
	25	LF-EA	3	0.498402	3	30.8299	3	21.8279	3	15.7245	3	16.6006	3	0.720385
	35	LF-EA	3	0.456304	3	36.859	3	20.9233	3	13.7604	3	20.1062	3	0.657658
	6	HF-EA	4	0.514942	4	35.8025	4	23.5789	4	10.2795	4	17.1969	4	0.435961
	15	HF-EA	4	0.485969	4	32.4012	4	25.3345	4	9.54459	4	22.5591	4	0.376742
	19	HF-EA	4	0.496741	4	29.7676	4	23.1671	4	9.2084	4	19.6644	4	0.397477
	22	HF-EA	4	0.453329	4	33.8774	4	25.5875	4	13.2135	4	19.0774	4	0.516404
	26	HF-EA	4	0.380005	4	32.6105	4	23.6202	4	11.3377	4	24.071	4	0.480002
	30	HF-EA	4	0.390998	4	24.931	4	20.0671	4	10.0086	4	17.1689	4	0.498757
	36	HF-EA	4	0.391117	4	34.2435	4	23.268	4	12.2581	4	18.8757	4	0.526822
	37	HF-EA	4	0.404172	4	33.1391	4	22.4216	4	11.8646	4	13.7391	4	0.529157

## Sheet: Western blot
uterine tissue	target	Group	Group number	COX-2/GAPDH	target	Group number	mPGES-1/GAPDH	target	Group number	EP2/GAPDH	target	Group number	β-EP/GAPDH
	COX2	control	1	0.736708	mPGES-1	1	0.743861	EP2	1	1.51105	β-EP	1	1.32964
		control	1	0.47012		1	0.721098		1	1.00456		1	1.07971
		control	1	0.446519		1	0.790425		1	1.30335		1	1.20261
		control	1	0.169242		1	0.856792		1	1.34216		1	1.06776
		control	1	0.416514		1	0.594104		1	1.16199		1	0.989428
		control	1	0.383143		1	0.663903		1	1.14833		1	1.1964
		Model	2	1.4416		2	1.4831		2	1.08907		2	0.624983
		Model	2	1.06731		2	0.837329		2	0.360979		2	0.354141
		Model	2	1.29326		2	1.35438		2	0.531077		2	0.399846
		Model	2	1.41135		2	1.14712		2	0.662684		2	0.415989
		Model	2	1.24672		2	1.2166		2	0.743081		2	0.763003
		Model	2	1.02466		2	1.26659		2	0.516655		2	0.835625
		LF-EA	3	1.13695		3	1.27416		3	1.07556		3	0.85726
		LF-EA	3	0.567528		3	0.600962		3	0.434863		3	0.610447
		LF-EA	3	0.942633		3	1.1372		3	0.947377		3	0.746405
		LF-EA	3	0.942587		3	0.435465		3	0.647431		3	0.550471
		LF-EA	3	0.927864		3	1.03022		3	0.865784		3	0.310367
		LF-EA	3	0.615719		3	0.681968		3	0.819821		3	0.250258
		HF-EA	4	0.948119		4	1.04789		4	1.17139		4	1.09664
		HF-EA	4	0.389673		4	0.406103		4	0.63844		4	0.75241
		HF-EA	4	0.653574		4	1.13593		4	1.23757		4	1.04949
		HF-EA	4	0.663784		4	0.105356		4	0.679635		4	0.839677
		HF-EA	4	0.632696		4	1.08645		4	1.08059		4	1.21853
		HF-EA	4	0.284485		4	0.140481		4	0.720322		4	0.918567
spinal cord	target	Group	Group number	COX-2/GAPDH	target	Group number	mPGES-1/GAPDH	target	Group number	EP2/GAPDH	target	Group number	β-EP/GAPDH
	COX2	control	1	0.593391	mPGES-1	1	0.5489	EP2	1	0.953583	β-EP	1	1.34239
		control	1	0.389065		1	0.606494		1	1.22294		1	1.32742
		control	1	0.397414		1	0.441577		1	1.11899		1	1.40457
		control	1	0.36186		1	0.44413		1	1.29567		1	1.17159
		control	1	0.411047		1	0.433415		1	1.30165		1	1.20658
		control	1	0.48559		1	0.410405		1	0.852358		1	1.20169
		Model	2	1.54035		2	1.24077		2	0.225301		2	0.614986
		Model	2	0.827413		2	1.14878		2	0.55676		2	0.430487
		Model	2	1.46783		2	1.32518		2	0.436366		2	0.764619
		Model	2	0.910017		2	1.22004		2	0.497422		2	0.487976
		Model	2	1.2889		2	1.12145		2	0.7324		2	0.639996
		Model	2	1.00051		2	1.11397		2	0.463537		2	0.589672
		LF-EA	3	1.10439		3	1.10931		3	0.53146		3	1.02534
		LF-EA	3	0.659549		3	0.587644		3	1.00815		3	0.787507
		LF-EA	3	0.97351		3	1.15464		3	0.86363		3	1.01664
		LF-EA	3	0.922322		3	1.09198		3	0.780074		3	1.04333
		LF-EA	3	1.04369		3	1.11545		3	0.909272		3	0.879502
		LF-EA	3	0.896712		3	0.980331		3	0.760567		3	0.871327
		HF-EA	4	0.746912		4	0.946533		4	0.891655		4	1.36217
		HF-EA	4	0.506887		4	0.401135		4	1.52741		4	0.948135
		HF-EA	4	0.570368		4	0.967971		4	1.06605		4	1.09253
		HF-EA	4	0.873415		4	0.602151		4	0.921102		4	0.995072
		HF-EA	4	0.704075		4	0.799456		4	0.929999		4	1.02057
		HF-EA	4	0.622006		4	0.432095		4	0.836649		4	0.868099
