# Supplementary material for: Effects of low-frequency and high-frequency electroacupuncture pretreatment on the COX-2/mPGES-1/PGE2 pathway in a rat model of cold-coagulation dysmenorrhea
Source: Front Immunol. 2025 Jun 4;16:1563626. doi: 10.3389/fimmu.2025.1563626 (PMC12173867; doi:10.3389/fimmu.2025.1563626)
Supplement: Supplementary file 3 [file Table3.xlsx]

## Sheet: SPSS-Randomized Rat Groups
Rat ID	SPSS-generated random number	Group assignment	Notes: Group assignments: 1 = Control; 2 = Model; 3 = LF-EA (low-frequency electroacupuncture); 4 = HF-EA (high-frequency electroacupuncture).
1	0.418932	1
2	1.29391	3
3	1.83654	3
4	0.872259	2
5	0.467195	2
6	2.09851	4
7	1.0389	3
8	1.33692	3
9	0.157248	1
10	0.309605	1
11	0.423469	2
12	0.128814	1
13	1.86512	3
14	0.460776	2
15	2.14564	4
16	2.7849	4
17	1.7344	3
18	0.785572	2
19	2.17449	4
20	0.111276	1
21	0.301697	1
22	2.19793	4
23	0.676234	2
24	0.664262	2
25	1.83027	3
26	2.8619	4
27	0.710704	2
28	1.01555	2
29	0.158433	1
30	2.21504	4
31	0.359432	1
32	0.176682	1
33	0.564058	2
34	0.298673	1
35	2.02761	3
36	2.07796	4
37	2.60037	4
38	1.05369	3
39	1.48927	3
40	2.10593	4
